# Supplementary material for: Subsurface Bacterioplankton Structure and Diversity in the Strongly-Stratified Water Columns within the Equatorial Eastern Indian Ocean
Source: Microorganisms. 2023 Feb 26;11(3):592. doi: 10.3390/microorganisms11030592 (PMC10058062; doi:10.3390/microorganisms11030592)
Supplement: Supplementary file 1 [file microorganisms-11-00592-s001.zip]

Archive with 1 entries (1 files):
- microorganisms-2159445-supplementary.pdf
